# Supplementary material for: Case–Control Study of Factors Associated with Hemolytic Uremic Syndrome among Shiga Toxin–Producing Escherichia coli Patients, Ireland, 2017–2020
Source: Emerg Infect Dis. 2025 Apr;31(4):728–40. doi: 10.3201/eid3104.240060 (PMC11950266; doi:10.3201/eid3104.240060)
Supplement: Appendix 1 — Isolate data for study of hemolytic uremic syndrome among Shiga toxin–producing Escherichia coli patients, Ireland, 2017–2020. [file 24-0060-Techapp-s1.xlsx]

## Sheet: Appendix 1
Article DOI: https://doi.org/10.3201/eid3104.240060
EID cannot ensure accessibility for supplementary materials supplied by authors. Readers who have difficulty accessing supplementary content should contact the authors for assistance.
Case–Control Study of Factors Associated with Hemolytic Uremic Syndrome among Shiga Toxin–Producing Escherichia coli Patients, Ireland, 2017–2020
Appendix 1. Metadata of HUS and non-HUS STEC isolates analysed in this study.
ID	HUS status	Year of isolation	Serotype	stx subtype	eae	GWAS/MVA genes
						group_5720	ygiW_2	fieF	pfkA
case_1	HUS	2017	O103:H2	stx2a	teta	pos	pos	pos	pos
case_2	HUS	2017	O145	stx2a	gamma1	pos	pos	pos	pos
case_3	HUS	2017	O145:H28	stx2a	gamma1	pos	pos	neg	neg
case_4	HUS	2017	O145	stx2a	gamma1	pos	pos	pos	pos
case_5	HUS	2017	O26:H11	stx1a+stx2a	beta1	pos	pos	neg	neg
case_6	HUS	2017	O111:H8	stx1a+stx2a	teta	pos	pos	pos	pos
case_7	HUS	2017	O145:H28	stx2a	gamma1	pos	pos	pos	pos
case_8	HUS	2017	O26:H11	stx1a+stx2a	beta1	neg	pos	pos	pos
case_9	HUS	2017	O26:H11	stx2a	beta1	pos	pos	neg	neg
case_10	HUS	2017	O103:H2	stx2a	epsilon1	neg	pos	pos	pos
case_11	HUS	2017	O98:H21	stx1a	zeta3	neg	neg	neg	pos
case_12	HUS	2017	O182:H25	stx1a	zeta3	pos	pos	pos	pos
case_13	HUS	2017	O157:H7	stx2a	gamma1	pos	pos	neg	neg
case_14	HUS	2017	O26:H11	stx1a+stx2a	beta1	pos	pos	pos	pos
case_15	HUS	2017	O157:H7	stx2a	gamma1	neg	pos	pos	pos
case_16	HUS	2017	O26:H11	stx2a	beta1	neg	pos	neg	neg
case_17	HUS	2017	O26:H11	stx1a+stx2a	beta1	pos	pos	neg	neg
case_18	HUS	2017	O157:H7	stx2a	gamma1	neg	neg	pos	pos
case_19	HUS	2017	O157:H7	stx2a	gamma1	pos	pos	neg	neg
case_20	HUS	2017	O157:H7	stx2a	gamma1	neg	pos	pos	pos
case_21	HUS	2017	O111:H8	stx1a+stx2a	teta	pos	pos	pos	pos
case_22	HUS	2017	O145:H28	stx2a	gamma1	pos	pos	pos	pos
case_23	HUS	2017	O145:H28	stx2a	gamma1	neg	neg	neg	neg
case_24	HUS	2018	O183:H18	stx2a	no eae	neg	neg	pos	pos
case_25	HUS	2018	O26:H11	stx1a+stx2a	beta1	pos	pos	pos	pos
case_26	HUS	2018	O26:H11	stx1a+stx2a	beta1	pos	pos	pos	pos
case_27	HUS	2018	O103:H2	stx1a+stx2a	epsilon1	pos	pos	pos	pos
case_28	HUS	2018	O55:H7	stx2a	gamma1	neg	neg	neg	neg
case_29	HUS	2018	O157:H7	stx2a	gamma1	neg	pos	pos	pos
case_30	HUS	2018	O103:H2	stx2a	epsilon1	neg	pos	pos	pos
case_31	HUS	2018	O157:H7	stx1a+stx2c	gamma1	pos	pos	neg	neg
case_32	HUS	2018	O26:H11	stx1a+stx2a	beta1	pos	pos	pos	pos
case_33	HUS	2018	O26:H11	stx1a+stx2a	beta1	pos	pos	pos	pos
case_34	HUS	2018	O157:H7	stx2a	gamma1	pos	pos	neg	neg
case_35	HUS	2018	O26:H11	stx1a+stx2a	beta1	pos	pos	pos	pos
case_36	HUS	2018	O26:H11	stx1a+stx2a	beta1	pos	pos	pos	pos
case_37	HUS	2018	O45:H2	stx2a	xi	neg	neg	pos	pos
case_38	HUS	2018	O145:H28	stx2a	gamma1	pos	pos	pos	pos
case_39	HUS	2018	O157:H7	stx2a	gamma1	pos	pos	neg	neg
case_40	HUS	2018	O146:H21	stx2b	no eae	neg	neg	neg	neg
case_41	HUS	2018	O157:H7	stx2a	gamma1	pos	pos	pos	pos
case_42	HUS	2018	O26:H11	stx1a+stx2a	beta1	pos	pos	pos	pos
case_43	HUS	2018	O26:H11	stx1a+stx2a	beta1	pos	pos	pos	pos
case_44	HUS	2018	O26:H11	stx1a+stx2a	beta1	pos	pos	pos	pos
case_45	HUS	2018	O157:H7	stx2a	gamma1	pos	pos	pos	pos
case_46	HUS	2018	O145:H28	stx2a	gamma1	pos	pos	pos	pos
case_47	HUS	2018	O157:H7	stx2a	gamma1	neg	pos	pos	pos
case_48	HUS	2018	O157:H7	stx2a	gamma1	pos	pos	pos	pos
case_49	HUS	2018	O157:H7	stx2a	gamma1	neg	pos	pos	pos
case_50	HUS	2018	O157:H7	stx2a	gamma1	pos	pos	pos	pos
case_51	HUS	2018	O26:H11	stx1a+stx2a	beta1	pos	pos	pos	pos
case_52	HUS	2018	O157:H7	stx2a	gamma1	pos	pos	pos	pos
case_53	HUS	2018	O26:H11	stx1a+stx2a	beta1	pos	neg	pos	pos
case_54	HUS	2018	O157:H7	stx2a	gamma1	neg	pos	neg	neg
case_55	HUS	2018	O26:H11	stx1a+stx2a	beta1	neg	pos	neg	neg
case_56	HUS	2018	O157:H7	stx2a	gamma1	pos	pos	pos	pos
case_57	HUS	2018	O157:H7	stx2a	gamma1	pos	pos	neg	neg
case_58	HUS	2019	O182:H25	stx1a	zeta3	neg	pos	pos	pos
case_59	HUS	2019	O26:H11	stx2a	beta1	pos	pos	pos	pos
case_60	HUS	2019	O157:H7	stx2a	gamma1	neg	pos	neg	neg
case_61	HUS	2019	O55:H7	stx2a	gamma1	neg	neg	pos	pos
case_62	HUS	2019	O26:H11	stx1a+stx2a	beta1	pos	pos	pos	pos
case_63	HUS	2019	O145:H28	stx2a	gamma1	pos	pos	pos	pos
case_64	HUS	2019	O157:H7	stx2a	gamma1	pos	pos	neg	neg
case_65	HUS	2019	O103:H2	stx1a	epsilon1	pos	pos	pos	pos
case_66	HUS	2019	O145:H28	stx2a	gamma1	pos	pos	pos	pos
case_67	HUS	2019	O26:H11	stx1a+stx2a	beta1	pos	pos	neg	neg
case_68	HUS	2019	O26:H11	stx1a+stx2a	beta1	pos	pos	pos	pos
case_69	HUS	2019	O26:H11	stx1a+stx2a	beta1	neg	pos	pos	pos
case_70	HUS	2019	O26:H11	stx1a+stx2a	beta1	pos	pos	pos	pos
case_71	HUS	2019	O26:H11	stx2a	beta1	pos	pos	pos	pos
case_72	HUS	2019	O26:H11	stx1a+stx2a	beta1	pos	pos	neg	neg
case_73	HUS	2019	O157:H7	stx2a	gamma1	pos	pos	pos	pos
case_74	HUS	2019	O55:H7	stx2a	gamma1	neg	neg	neg	neg
case_75	HUS	2019	O157:H7	stx2a	gamma1	pos	pos	pos	pos
case_76	HUS	2019	O157:H7	stx1a+stx2c	gamma1	pos	pos	pos	pos
case_77	HUS	2019	O130:H26	stx2a	no eae	neg	neg	pos	pos
case_78	HUS	2019	O145:H28	stx2	gamma1	pos	pos	pos	pos
case_79	HUS	2020	O145:H28	stx2a	gamma1	pos	pos	neg	neg
case_80	HUS	2020	O157:H7	stx1a+stx2c	gamma1	neg	pos	pos	pos
case_81	HUS	2020	O5:H9	stx1a+stx2a	beta1	pos	pos	neg	neg
case_82	HUS	2020	O145:H28	stx2a	gamma1	pos	pos	pos	pos
case_83	HUS	2020	O145:H28	stx2a	gamma1	pos	pos	pos	pos
case_84	HUS	2020	O111:H8	stx1a+stx2a	teta	pos	pos	neg	neg
case_85	HUS	2020	O26:H11	stx1a+stx2a	beta1	pos	pos	neg	neg
case_86	HUS	2020	O26:H11	stx1a+stx2a	beta1	pos	pos	pos	pos
case_87	HUS	2020	O26:H11	stx1a+stx2a	beta1	pos	pos	neg	neg
case_88	HUS	2020	O157:H7	stx2a	gamma1	pos	pos	pos	pos
case_89	HUS	2020	O26:H11	stx1a+stx2a	beta1	pos	pos	pos	pos
case_90	HUS	2020	O26:H11	stx1a+stx2a	beta1	pos	pos	pos	pos
case_91	HUS	2020	O5:H9	stx1a+stx2a	beta1	pos	pos	pos	pos
case_92	HUS	2020	O171:H2	stx2c	no eae	neg	neg	pos	pos
case_93	HUS	2020	O26:H11	stx1a+stx2a	beta1	neg	pos	neg	neg
case_94	HUS	2020	O55:H7	stx2a	gamma1	neg	neg	pos	pos
case_95	HUS	2020	O26:H11	stx1a+stx2a	beta1	pos	pos	pos	pos
case_96	HUS	2020	O145:H28	stx2a	gamma1	pos	pos	pos	pos
case_97	HUS	2020	O26:H11	stx1a+stx2a	beta1	pos	pos	pos	pos
case_98	HUS	2020	O26:H11	stx1a+stx2a	beta1	pos	pos	neg	neg
case_99	HUS	2020	O145:H28	stx2a	gamma1	pos	neg	pos	pos
case_100	HUS	2020	O55:H7	stx2a	gamma1	neg	neg	neg	neg
case_101	HUS	2020	O26:H11	stx1a+stx2a	beta1	pos	pos	neg	neg
case_102	HUS	2020	O157:H7	stx2a	gamma1	pos	pos	neg	neg
case_103	HUS	2020	O168:H8	stx2a	no eae	neg	neg	pos	pos
case_104	HUS	2020	O26:H11	stx1a+stx2a	beta1	pos	pos	pos	pos
case_105	HUS	2020	O183:H18	stx2a	no eae	neg	neg	pos	pos
case_106	HUS	2020	O26:H11	stx1a+stx2a	beta1	pos	pos	neg	neg
case_107	HUS	2020	O26:H11	stx1a+stx2a	beta1	pos	pos	pos	pos
case_108	HUS	2020	O157:H7	stx2a	gamma1	pos	pos	neg	neg
case_109	HUS	2019	O55:H7	stx2a	gamma1	neg	neg	pos	pos
controls_110	non-HUS	2017	O157:H7	stx1a+stx2c	gamma1	neg	pos	pos	pos
controls_111	non-HUS	2017	O157:H7	stx2a	gamma1	neg	neg	pos	pos
controls_112	non-HUS	2017	O157:H7	stx2a	gamma1	neg	neg	neg	neg
controls_113	non-HUS	2017	O157:H7	stx2a	gamma1	neg	neg	pos	pos
controls_114	non-HUS	2017	O26:H11	stx1a	beta1	neg	pos	pos	pos
controls_115	non-HUS	2017	O103:h2	stx1a+stx2a	epsilon1	neg	pos	neg	neg
controls_116	non-HUS	2017	O26:H11	stx1a	beta1	pos	pos	neg	neg
controls_117	non-HUS	2017	O157:H7	stx2a	gamma1	neg	pos	neg	neg
controls_118	non-HUS	2017	O26:H11	stx1a+stx2a	beta1	pos	pos	pos	pos
controls_119	non-HUS	2017	O157:H7	stx2a	gamma1	neg	neg	pos	pos
controls_120	non-HUS	2017	O157:H7	stx2a	gamma1	neg	neg	pos	pos
controls_121	non-HUS	2017	O157:H7	stx2a	gamma1	neg	neg	pos	pos
controls_122	non-HUS	2017	O26:H11	stx1a	beta1	neg	pos	neg	neg
controls_123	non-HUS	2017	O26:H11	stx1a+stx2a	beta1	neg	pos	neg	neg
controls_124	non-HUS	2017	O157:H7	stx2a	gamma1	neg	neg	pos	pos
controls_125	non-HUS	2017	O26:H11	stx1a+stx2a	beta1	neg	pos	neg	neg
controls_126	non-HUS	2017	O38:H26	stx1c+stx2b	no eae	neg	neg	pos	pos
controls_127	non-HUS	2017	O103:H2	stx1a	epsilon1	pos	pos	pos	pos
controls_128	non-HUS	2017	O26:H11	stx1a+stx2a	beta1	neg	pos	neg	neg
controls_129	non-HUS	2017	O26:H11	stx1a	beta1	neg	neg	neg	neg
controls_130	non-HUS	2017	O157:H7	stx2a	gamma1	neg	neg	pos	pos
controls_131	non-HUS	2017	O26:H11	stx1a+stx2a	beta1	neg	pos	neg	neg
controls_132	non-HUS	2017	O157:H7	stx1a+stx2a	gamma1	neg	pos	neg	neg
controls_133	non-HUS	2017	O26:H11	stx1a+stx2a	beta1	neg	pos	neg	neg
controls_134	non-HUS	2017	O157:H7	stx2a	gamma1	neg	pos	pos	pos
controls_135	non-HUS	2017	O157:H7	stx1a+stx2c	gamma1	neg	pos	neg	neg
controls_136	non-HUS	2017	O146:H21	stx1c+stx2b	no eae	neg	neg	neg	neg
controls_137	non-HUS	2017	O26:H11	stx1a+stx2a	beta1	neg	neg	pos	pos
controls_138	non-HUS	2017	O26:H11	stx1a	beta1	pos	pos	pos	pos
controls_139	non-HUS	2017	O26:H11	stx1a+stx2a	beta1	pos	pos	neg	neg
controls_140	non-HUS	2017	O26:H11	stx1a+stx2a	beta1	pos	pos	pos	pos
controls_141	non-HUS	2017	O26:H11	stx1a+stx2a	beta1	neg	pos	pos	pos
controls_142	non-HUS	2017	O103:H2	stx1a	epsilon1	neg	neg	neg	neg
controls_143	non-HUS	2017	O26:H11	stx1a+stx2a	beta1	neg	pos	pos	pos
controls_144	non-HUS	2017	O157:H7	stx2a	gamma1	neg	pos	neg	neg
controls_145	non-HUS	2017	O26:H11	stx1a+stx2a	beta1	pos	pos	neg	neg
controls_146	non-HUS	2017	O26:H11	stx1a+stx2a	beta1	neg	neg	pos	pos
controls_147	non-HUS	2017	O26:H11	stx1a+stx2a	beta1	neg	pos	neg	neg
controls_148	non-HUS	2017	O26:H11	stx1a+stx2a	beta1	pos	pos	pos	pos
controls_149	non-HUS	2017	O26:H11	stx1a+stx2a	beta1	neg	pos	pos	pos
controls_150	non-HUS	2017	O26:H11	stx1a	beta1	neg	pos	neg	neg
controls_151	non-HUS	2017	O157:H7	stx2a	gamma1	neg	pos	neg	neg
controls_152	non-HUS	2017	O26:H11	stx1a	beta1	neg	pos	neg	neg
controls_153	non-HUS	2017	O91:H14	stx1a+stx2b	no eae	neg	neg	neg	neg
controls_154	non-HUS	2017	O26:H11	stx1a	beta1	neg	pos	pos	pos
controls_155	non-HUS	2017	O157:H7	stx1a+stx2c	gamma1	neg	neg	neg	neg
controls_156	non-HUS	2017	O91:H14	stx2b	no eae	neg	neg	pos	pos
controls_157	non-HUS	2017	O90:H40	stx1a	teta	neg	neg	pos	pos
controls_158	non-HUS	2017	O26:H11	stx1a+stx2a	beta1	pos	pos	neg	neg
controls_159	non-HUS	2017	O91:H14	stx2b	no eae	neg	neg	neg	neg
controls_160	non-HUS	2017	O103:H2	stx1a	epsilon1	neg	pos	neg	neg
controls_161	non-HUS	2017	O146:H21	stx1c	no eae	neg	neg	pos	pos
controls_162	non-HUS	2017	O103:H2	stx1a	epsilon1	neg	pos	neg	neg
controls_163	non-HUS	2017	O26:H11	stx1a	beta1	pos	pos	neg	neg
controls_164	non-HUS	2017	O26:H11	stx1a+stx2a	beta1	pos	pos	neg	neg
controls_165	non-HUS	2017	O26:H11	stx1a+stx2a	beta1	neg	pos	neg	neg
controls_166	non-HUS	2017	O26:H11	stx1a+stx2a	beta1	neg	pos	pos	pos
controls_167	non-HUS	2017	O174:H21	stx2c	no eae	neg	neg	neg	neg
controls_168	non-HUS	2017	O26:H11	stx1a+stx2a	beta1	neg	pos	neg	neg
controls_169	non-HUS	2017	O103:H2	stx1a	epsilon1	pos	pos	pos	pos
controls_170	non-HUS	2017	O157:H7	stx2a	gamma1	neg	neg	pos	pos
controls_171	non-HUS	2017	O103:H2	stx1a	epsilon1	pos	pos	neg	neg
controls_172	non-HUS	2017	O157:H7	stx1a+stx2a	gamma1	neg	pos	neg	neg
controls_173	non-HUS	2017	O146:H21	stx1c	no eae	neg	neg	pos	pos
controls_174	non-HUS	2017	O157:H7	stx2a	gamma1	neg	neg	pos	pos
controls_175	non-HUS	2017	O90:H40	stx1a	teta	neg	neg	neg	neg
controls_176	non-HUS	2017	O26:H11	stx1a+stx2a	gamma1	neg	neg	neg	neg
controls_177	non-HUS	2017	O157:H7	stx1a+stx2c	gamma1	neg	neg	pos	pos
controls_178	non-HUS	2017	O26:H11	stx1a+stx2a	beta1	pos	pos	pos	pos
controls_179	non-HUS	2017	O26:H11	stx1a	beta1	neg	pos	neg	neg
controls_180	non-HUS	2017	O157:H7	stx2a	gamma1	neg	neg	neg	neg
controls_181	non-HUS	2018	O130:H11	stx2a	no eae	neg	neg	neg	neg
controls_182	non-HUS	2018	O181:H16	stx1c	no eae	neg	neg	neg	neg
controls_183	non-HUS	2018	O157:H7	stx2c	gamma1	pos	pos	pos	pos
controls_184	non-HUS	2018	O26:H11	stx1a+stx2a	beta1	pos	pos	pos	pos
controls_185	non-HUS	2020	O26:H11	stx1a+stx2a	beta1	pos	pos	pos	pos
controls_186	non-HUS	2020	O157:H7	stx1a+stx2c	gamma1	pos	pos	neg	neg
controls_187	non-HUS	2020	O157:H7	stx1a+stx2c	gamma1	neg	pos	pos	neg
controls_188	non-HUS	2020	O111:H8	stx1a	teta	pos	pos	pos	pos
controls_189	non-HUS	2020	O153/O178:H7		no eae	neg	neg	neg	neg
controls_190	non-HUS	2020	O182:H25	stx1a	zeta3	pos	pos	pos	pos
controls_191	non-HUS	2020	O55:H7	stx2a	gamma1	neg	neg	neg	neg
controls_192	non-HUS	2020	O128AB:H2	stx2b	no eae	neg	neg	neg	neg
controls_193	non-HUS	2020	O157:H7	stx2a	gamma1	pos	pos	pos	pos
controls_194	non-HUS	2020	O157:H7	stx2a	gamma1	neg	pos	neg	neg
controls_195	non-HUS	2020	O103:H2	stx1a	epsilon1	pos	pos	neg	neg
controls_196	non-HUS	2020	O157:H7	stx2a	gamma1	neg	pos	neg	neg
controls_197	non-HUS	2020	O157:H7	stx2a	gamma1	pos	pos	neg	neg
controls_198	non-HUS	2020	O182:H25	stx1a	zeta3	pos	pos	neg	neg
controls_199	non-HUS	2020	O26:H11	stx1a	beta1	pos	pos	neg	neg
controls_200	non-HUS	2020	O26:H11	stx1a+stx2a	beta1	pos	pos	pos	pos
controls_201	non-HUS	2020	O Untypable:H28	stx2a	gamma1	pos	pos	neg	neg
controls_202	non-HUS	2020	O150:H2	stx1a	zeta3	pos	pos	neg	neg
controls_203	non-HUS	2020	O26:H11	stx1a	beta1	pos	pos	pos	pos
controls_204	non-HUS	2020	O91:H14	stx1a+stx2b	no eae	neg	neg	pos	pos
controls_205	non-HUS	2020	O166:H28	stx1c+stx2b	no eae	neg	neg	pos	pos
controls_206	non-HUS	2020	O146:H21	stx2b	no eae	neg	neg	pos	pos
controls_207	non-HUS	2020	O80:H2	stx2d	xi	neg	neg	neg	neg
controls_208	non-HUS	2020	O157:H7	stx2a	gamma1	neg	pos	pos	pos
controls_209	non-HUS	2020	O103:H2	stx1a	epsilon1	pos	pos	pos	pos
controls_210	non-HUS	2020	O26:H11	stx1a	beta1	pos	pos	pos	pos
controls_211	non-HUS	2020	O26:H11	stx1a	beta1	neg	pos	pos	pos
controls_212	non-HUS	2020	O103:H2	stx1a+stx2a	epsilon1	pos	pos	neg	neg
controls_213	non-HUS	2020	O26:H11	stx1a	beta1	pos	pos	neg	neg
controls_214	non-HUS	2020	O26:H11	stx1a	beta1	pos	pos	pos	pos
controls_215	non-HUS	2020	O26:H11	stx1a	beta1	neg	pos	pos	pos
controls_216	non-HUS	2020	O145:H28	stx2a	gamma1	pos	pos	neg	neg
controls_217	non-HUS	2020	O145:H28	stx2a	gamma1	neg	pos	neg	neg
controls_218	non-HUS	2020	O145:H28	stx1a	gamma1	neg	pos	pos	pos
controls_219	non-HUS	2020	O157:H7	stx2a	gamma1	pos	pos	neg	neg
controls_220	non-HUS	2020	O166:H28	stx1c	no eae	neg	neg	neg	neg
controls_221	non-HUS	2020	O111:H8	stx1a+stx2a	teta	pos	pos	pos	pos
controls_222	non-HUS	2020	O26:H11	stx1a+stx2a	beta1	pos	pos	neg	neg
controls_223	non-HUS	2020	O76:H19	stx1c	no eae	neg	neg	neg	neg
controls_224	non-HUS	2020	O171:H2	stx2a/c	no eae	neg	neg	neg	neg
controls_225	non-HUS	2020	O20:H16	stx1c	no eae	neg	pos	neg	neg
controls_226	non-HUS	2020	O127:H4	stx2a	no eae	neg	neg	pos	pos
controls_227	non-HUS	2020	O136:H20	stx1c	no eae	neg	pos	pos	pos
controls_228	non-HUS	2020	O98:H21	stx1a	zeta3	neg	neg	pos	pos
controls_229	non-HUS	2020	O157:H7	stx1a+stx2c	gamma1	neg	pos	neg	neg
controls_230	non-HUS	2020	O26:H11	stx1a+stx2a	beta1	pos	pos	pos	pos
controls_231	non-HUS	2020	O157:H7	stx1a+stx2c	gamma1	neg	pos	neg	neg
controls_232	non-HUS	2020	O26:H11	stx1a+stx2a	beta1	pos	pos	neg	neg
controls_233	non-HUS	2020	O157:H7	stx1a+stx2c	gamma1	pos	pos	pos	pos
controls_234	non-HUS	2020	O157:H7	stx1a+stx2a	gamma1	pos	pos	neg	neg
controls_235	non-HUS	2020	O157:H7	stx1a+stx2c	gamma1	neg	neg	neg	neg
controls_236	non-HUS	2020	O86:H2	stx1a	zeta3	pos	pos	pos	pos
controls_237	non-HUS	2020	O157:H7	stx2a	gamma1	neg	pos	neg	neg
controls_238	non-HUS	2020	O177:H25	stx2a	beta1	pos	pos	neg	neg
controls_239	non-HUS	2020	O157:H7	stx2a	gamma1	pos	pos	neg	neg
controls_240	non-HUS	2020	O76:H19	stx1c	no eae	neg	neg	pos	pos
controls_241	non-HUS	2020	O157:H7	stx1a+stx2a	gamma1	pos	pos	pos	pos
controls_242	non-HUS	2020	O91:H14	stx1a	no eae	neg	neg	neg	neg
controls_243	non-HUS	2020	O145:H28	stx2a	gamma1	pos	pos	neg	neg
controls_244	non-HUS	2020	O117:H7	stx1a	no eae	neg	neg	pos	pos
controls_245	non-HUS	2020	O145:H28	stx1a	gamma1	pos	pos	neg	neg
controls_246	non-HUS	2020	O26:H11	stx1a	beta1	pos	pos	pos	pos
controls_247	non-HUS	2020	O174:H2	stx2d	no eae	neg	neg	pos	pos
controls_248	non-HUS	2020	O146:H21	stx1c+stx2b	no eae	neg	neg	pos	pos
controls_249	non-HUS	2020	O78:H4	stx1c	no eae	neg	neg	neg	neg
controls_250	non-HUS	2020	O177:H11	stx1a	beta1	pos	pos	pos	pos
controls_251	non-HUS	2020	O128AB:H2	stx1c+stx2b	no eae	neg	neg	neg	neg
controls_252	non-HUS	2020	O26:H11	stx1a+stx2a	beta1	neg	pos	neg	neg
controls_253	non-HUS	2020	O26:H11	stx1a+stx2a	beta1	pos	pos	pos	pos
controls_254	non-HUS	2020	O109:H16	stx2a	no eae	neg	neg	pos	pos
controls_255	non-HUS	2020	O166:H28	stx1c	no eae	neg	neg	pos	pos
controls_256	non-HUS	2020	O182:H25	stx1a	zeta3	pos	pos	neg	neg
controls_257	non-HUS	2020	O182:H25	stx1a	zeta3	pos	pos	neg	neg
controls_258	non-HUS	2020	O26:H11	stx1a+stx2a	beta1	pos	pos	neg	neg
controls_259	non-HUS	2020	O146:H21	stx1c	no eae	neg	neg	pos	pos
controls_260	non-HUS	2020	O26:H11	stx2a	beta1	pos	pos	pos	pos
controls_261	non-HUS	2020	O8:H9	stx2e	no eae	neg	neg	neg	neg
controls_262	non-HUS	2020	O130:H11	stx2a	no eae	neg	neg	pos	pos
controls_263	non-HUS	2020	O26:H11	stx1a+stx2a	beta1	neg	pos	pos	pos
controls_264	non-HUS	2020	O103:H2	stx1a	epsilon1	neg	pos	pos	pos
controls_265	non-HUS	2020	O157:H7	stx1a+stx2c	gamma1	pos	pos	pos	pos
controls_266	non-HUS	2020	O78:H4	stx1c	no eae	neg	neg	pos	pos
controls_267	non-HUS	2020	O5:H19	stx1c	no eae	neg	neg	pos	pos
controls_268	non-HUS	2020	O26:H11	stx1a+stx2a	beta1	pos	pos	pos	pos
controls_269	non-HUS	2020	O26:H11	stx1a	beta1	pos	pos	pos	pos
controls_270	non-HUS	2020	O26:H11	stx1a	beta1	pos	pos	neg	neg
controls_271	non-HUS	2020	O177:H25	stx2a	teta	neg	neg	neg	neg
controls_272	non-HUS	2020	O26:H11	stx1a	beta1	pos	pos	pos	pos
controls_273	non-HUS	2020	O26:H11	stx1a+stx2a	beta1	neg	pos	neg	neg
controls_274	non-HUS	2020	O88:H25	stx1d	no eae	neg	neg	neg	neg
controls_275	non-HUS	2020	O157:H7	stx1a+stx2c	gamma1	pos	pos	neg	neg
controls_276	non-HUS	2020	O26:H11	stx1a+stx2a	beta1	pos	pos	pos	pos
controls_277	non-HUS	2020	O26:H11	stx1a+stx2a	beta1	pos	pos	neg	neg
controls_278	non-HUS	2020	O90:H40	stx2a	teta	neg	neg	pos	pos
controls_279	non-HUS	2020	O157:H7	stx2a	gamma1	neg	pos	neg	neg
controls_280	non-HUS	2020	O26:H11	stx1a+stx2a	beta1	pos	pos	pos	pos
controls_281	non-HUS	2020	O103:H2	stx1a	epsilon1	pos	pos	pos	pos
controls_282	non-HUS	2020	O91:H14	stx2b	no eae	neg	neg	neg	neg
controls_283	non-HUS	2020	O26:H11	stx1a+stx2a	beta1	pos	pos	neg	neg
controls_284	non-HUS	2020	O91:H14	stx1a+stx2b	no eae	neg	neg	neg	neg
controls_285	non-HUS	2020	O146:H21	stx2b	no eae	neg	neg	pos	pos
controls_286	non-HUS	2020	O26:H11	stx1a+stx2a	beta1	neg	neg	pos	pos
controls_287	non-HUS	2020	O26:H11	stx1a+stx2a	beta1	pos	pos	neg	neg
controls_288	non-HUS	2020	O26:H11	stx1a+stx2a	beta1	pos	neg	pos	pos
controls_289	non-HUS	2020	O157:H7	stx2a	gamma1	pos	pos	pos	pos
controls_290	non-HUS	2020	O157:H7	stx1a+stx2c	gamma1	pos	pos	pos	pos
controls_291	non-HUS	2020	O157:H7	stx2a	gamma1	pos	pos	pos	pos
controls_292	non-HUS	2020	O146:H21	stx1c	no eae	neg	neg	pos	pos
controls_293	non-HUS	2020	O128AB:H2	stx2b	no eae	neg	neg	neg	neg
controls_294	non-HUS	2020	O117:H7	stx1a	no eae	neg	neg	neg	neg
controls_295	non-HUS	2020	O128AB:H2	stx2b	no eae	neg	neg	neg	neg
controls_296	non-HUS	2020	O113:H4	stx1c+stx2b	no eae	neg	neg	neg	neg
controls_297	non-HUS	2020	O128AB:H2	stx1c+stx2b	no eae	neg	neg	neg	neg
controls_298	non-HUS	2019	O157:H7	stx1a+stx2a	gamma1	pos	pos	neg	neg
controls_299	non-HUS	2019	O26:H11	stx1a	beta1	pos	pos	neg	neg
controls_300	non-HUS	2019	O76:H7	stx1a	teta	neg	neg	neg	neg
controls_301	non-HUS	2019	O91:H14	stx1a+stx2b	no eae	neg	neg	neg	neg
controls_302	non-HUS	2019	O26:H11	stx1a	beta1	neg	pos	neg	neg
controls_303	non-HUS	2019	O91:H14	stx1a+stx2b	no eae	neg	neg	neg	neg
controls_304	non-HUS	2019	O128AC:H2	stx1c+stx2b	no eae	neg	neg	neg	neg
controls_305	non-HUS	2019	O157:H7	stx2a	gamma1	pos	pos	pos	pos
controls_306	non-HUS	2019	O145:H28	stx2a	gamma1	neg	pos	pos	pos
controls_307	non-HUS	2019	O157:H7	stx1a+stx2a	gamma1	pos	pos	neg	neg
controls_308	non-HUS	2019	O26:H11	stx1a	beta1	pos	pos	pos	pos
controls_309	non-HUS	2019	O157:H7	stx2a	gamma1	neg	pos	pos	pos
controls_310	non-HUS	2019	O157:H7	stx2a	gamma1	neg	pos	pos	pos
controls_311	non-HUS	2019	O26:H11	stx1a+stx2a	beta1	pos	pos	pos	pos
controls_312	non-HUS	2019	O145:H28	stx2a	gamma1	pos	pos	pos	pos
controls_313	non-HUS	2019	O157:H7	stx2a	gamma1	pos	pos	pos	pos
controls_314	non-HUS	2019	O157:H7	stx2a	gamma1	neg	pos	neg	neg
controls_315	non-HUS	2019	O183:H18	stx2d	no eae	neg	neg	pos	pos
controls_316	non-HUS	2019	O182:H25	stx1a	zeta3	pos	pos	neg	neg
controls_317	non-HUS	2019	O166:H28	stx1c	no eae	neg	neg	neg	neg
controls_318	non-HUS	2019	O157:H7	stx2a	gamma1	pos	pos	neg	neg
controls_319	non-HUS	2019	O145:H28	stx2a	gamma1	neg	pos	pos	pos
controls_320	non-HUS	2019	O5:H9	stx1a+stx2a	beta1	pos	pos	neg	neg
controls_321	non-HUS	2019	O157:H7	stx2a	gamma1	pos	pos	pos	pos
controls_322	non-HUS	2019	O157:H7	stx1a+stx2a	gamma1	pos	pos	pos	pos
controls_323	non-HUS	2019	O157:H7	stx2a	gamma1	pos	pos	neg	neg
controls_324	non-HUS	2019	O5:H9	stx1a	beta1	pos	pos	pos	pos
controls_325	non-HUS	2019	O157:H7	stx2a	gamma1	pos	pos	neg	neg
controls_326	non-HUS	2019	O157:H7	stx2a	gamma1	neg	pos	pos	pos
controls_327	non-HUS	2019	O128AB:H2	stx1c+stx2b	no eae	neg	neg	neg	neg
controls_328	non-HUS	2019	O157:H7	stx1a+stx2c	gamma1	pos	pos	pos	pos
controls_329	non-HUS	2019	O26:H11	stx1a	beta1	pos	pos	pos	pos
controls_330	non-HUS	2019	O26:H11	stx2a	beta1	pos	pos	neg	neg
controls_331	non-HUS	2019	O26:H11	stx1a	beta1	neg	pos	pos	pos
controls_332	non-HUS	2019	O157:H7	stx2a	gamma1	pos	pos	neg	neg
controls_333	non-HUS	2019	O5:H-	stx1a+stx2a	beta1	pos	pos	neg	neg
controls_334	non-HUS	2019	O145:H28	stx2a	gamma1	neg	pos	pos	pos
controls_335	non-HUS	2019	O103:H2	stx1a	epsilon1	pos	neg	pos	pos
controls_336	non-HUS	2019	O117:H7	stx1a	no eae	neg	neg	neg	neg
controls_337	non-HUS	2019	O26:H11	stx1a+stx2a	beta1	pos	pos	pos	pos
controls_338	non-HUS	2019	O157:H7	stx1+stx2	kappa	neg	neg	pos	pos
controls_339	non-HUS	2019	O26:H11	stx1a	beta1	pos	pos	neg	neg
controls_340	non-HUS	2019	O157:H7	stx2c	gamma1	pos	pos	pos	pos
controls_341	non-HUS	2019	O8:H19	stx2e	no eae	neg	neg	neg	neg
controls_342	non-HUS	2019	O157:H7	stx2a	gamma1	neg	pos	neg	neg
controls_343	non-HUS	2019	O145:H28	stx2a	gamma1	pos	pos	pos	pos
controls_344	non-HUS	2019	O157:H7	stx1a+stx2c	gamma1	pos	pos	pos	pos
controls_345	non-HUS	2019	O157:H7	stx1a+stx2a	gamma1	pos	pos	neg	neg
controls_346	non-HUS	2019	O84:H2	stx2a	zeta3	neg	neg	neg	neg
controls_347	non-HUS	2019	O153/O178:H7	stx1c+stx2b	no eae	neg	neg	pos	pos
controls_348	non-HUS	2019	O26:H11	stx1a+stx2a	beta1	neg	pos	neg	neg
controls_349	non-HUS	2019	O133/O186:H2	stx1a	epsilon1	pos	pos	pos	pos
controls_350	non-HUS	2019	O26:H11	stx1a+stx2a	beta1	pos	pos	pos	pos
controls_351	non-HUS	2019	O155:H21	stx1d	no eae	neg	neg	pos	pos
controls_352	non-HUS	2019	O26:H11	stx1a+stx2a	beta1	neg	pos	pos	pos
controls_353	non-HUS	2019	O5:H9	stx1a+stx2a	beta1	pos	pos	neg	neg
controls_354	non-HUS	2019	O26:H11	stx1a+stx2a	beta1	pos	pos	pos	pos
controls_355	non-HUS	2019	O26:H11	stx1a	beta1	pos	pos	neg	neg
controls_356	non-HUS	2019	O26:H11	stx1a+stx2a	beta1	neg	pos	pos	pos
controls_357	non-HUS	2019	O26:H11	stx1a+stx2a	beta1	neg	pos	pos	pos
controls_358	non-HUS	2019	O111:H8	stx1a	teta	neg	pos	pos	pos
controls_359	non-HUS	2019	O136:H12	stx2a	no eae	neg	neg	neg	neg
controls_360	non-HUS	2019	O26:H11	stx1a+stx2a	beta1	pos	pos	pos	pos
controls_361	non-HUS	2019	O113:H4	stx1c+stx2b	no eae	neg	neg	neg	neg
controls_362	non-HUS	2019	O185:H2	stx2c	no eae	neg	neg	neg	neg
controls_363	non-HUS	2019	O26:H11	stx1a	beta1	pos	pos	pos	pos
controls_364	non-HUS	2019	O145:H28	stx1a	gamma1	pos	pos	pos	pos
controls_365	non-HUS	2019	O26:H11	stx2a	beta1	neg	neg	pos	pos
controls_366	non-HUS	2019	O26:H11	stx1a+stx2a	beta1	pos	pos	neg	neg
controls_367	non-HUS	2019	O26:H11	stx1a+stx2a	beta1	pos	pos	pos	pos
controls_368	non-HUS	2019	O146:H21	stx1c	no eae	neg	pos	pos	pos
controls_369	non-HUS	2019	O76:H19	stx1c	no eae	neg	neg	neg	neg
controls_370	non-HUS	2019	O157:H7	stx1a+stx2c	gamma1	pos	pos	pos	pos
controls_371	non-HUS	2019	O26:H11	stx1a+stx2a	beta1	pos	pos	pos	pos
controls_372	non-HUS	2019	O157:H7	stx2a	gamma1	pos	pos	pos	pos
controls_373	non-HUS	2019	O26:H11	stx1a+stx2a	beta1	pos	pos	neg	neg
controls_374	non-HUS	2019	O Untypable:H11	stx2a	no eae	neg	neg	neg	neg
controls_375	non-HUS	2019	O146:H21	stx1c	no eae	neg	neg	neg	neg
controls_376	non-HUS	2019	O84:H2	stx1a	zeta3	pos	pos	pos	pos
controls_377	non-HUS	2019	O8:H19	no stx	no eae	neg	neg	pos	pos
controls_378	non-HUS	2019	O26:H11	stx1a+stx2a	beta1	neg	pos	neg	neg
controls_379	non-HUS	2019	O26:H11	stx1a	beta1	pos	pos	neg	neg
controls_380	non-HUS	2019	O145:H28	stx2a	gamma1	pos	pos	pos	pos
controls_381	non-HUS	2019	O26:H11	stx1a	beta1	neg	pos	neg	neg
controls_382	non-HUS	2019	O26:H11	stx1a+stx2a	beta1	neg	pos	neg	neg
controls_383	non-HUS	2019	O26:H11	stx1a+stx2a	beta1	pos	pos	pos	pos
controls_384	non-HUS	2019	O157:H7	stx1a+stx2c	gamma1	pos	pos	pos	pos
controls_385	non-HUS	2019	O182:H25	stx1a	zeta3	pos	pos	neg	neg
controls_386	non-HUS	2019	O55:H12	stx1a	no eae	neg	neg	pos	pos
controls_387	non-HUS	2019	O26:H11	stx1a+stx2a	beta1	pos	pos	neg	neg
controls_388	non-HUS	2019	O Untypable:H4	stx2d	no eae	neg	neg	pos	pos
controls_389	non-HUS	2019	O91:H14	stx1a+stx2b	no eae	neg	neg	neg	neg
controls_390	non-HUS	2019	O26:H11	stx1a+stx2a	beta1	pos	pos	pos	pos
controls_391	non-HUS	2019	O26:H11	stx1a	beta1	pos	pos	neg	neg
controls_392	non-HUS	2019	O5:H9	stx1a	beta1	pos	pos	pos	pos
controls_393	non-HUS	2019	O26:H11	stx1a+stx2a	beta1	pos	pos	neg	neg
controls_394	non-HUS	2019	O8:H9	stx2e	no eae	neg	neg	neg	neg
controls_395	non-HUS	2019	O103:H2	stx1a	epsilon1	neg	pos	pos	pos
controls_396	non-HUS	2019	O26:H11	stx1a+stx2a	beta1	pos	pos	neg	neg
controls_397	non-HUS	2019	O26:H11	stx1a	beta1	pos	pos	neg	neg
controls_398	non-HUS	2019	O26:H11	stx1a	beta1	neg	pos	neg	neg
controls_399	non-HUS	2017	O26:H11	stx2a	beta1	neg	pos	neg	neg
controls_400	non-HUS	2017	O26:H11	stx2a	beta1	pos	pos	neg	neg
controls_401	non-HUS	2017	O26:H11	stx2a	beta1	pos	pos	neg	neg
controls_402	non-HUS	2019	O121:H15	stx1d	no eae	neg	neg	neg	neg
controls_403	non-HUS	2019	O171:H8	stx1a	teta	neg	neg	neg	pos
controls_404	non-HUS	2019	O177:H11	stx1a	beta1	neg	pos	neg	neg
controls_405	non-HUS	2019	O26:H11	stx1a+stx2a	beta1	pos	pos	pos	pos
controls_406	non-HUS	2019	O26:H11	stx1a	beta1	neg	pos	neg	neg
controls_407	non-HUS	2019	O103:H2	stx1a	epsilon1	pos	pos	pos	pos
controls_408	non-HUS	2019	O26:H11	stx1a	beta1	pos	pos	neg	neg
controls_409	non-HUS	2019	O26:H11	stx1a+stx2a	beta1	pos	pos	neg	neg
controls_410	non-HUS	2019	O146:H21	stx1c	no eae	neg	neg	neg	neg
controls_411	non-HUS	2019	O Untypable:H11	stx2a	no eae	neg	neg	neg	neg
controls_412	non-HUS	2019	O146:H21	stx1c	no eae	neg	neg	neg	neg
controls_413	non-HUS	2018	O128AC:H2	stx2d	no eae	neg	neg	neg	neg
controls_414	non-HUS	2018	O26:H11	stx2a	beta1	pos	pos	neg	neg
controls_415	non-HUS	2018	Untypable	stx1a	beta1	neg	neg	pos	pos
controls_416	non-HUS	2018	O157:H7	stx2a	gamma1	neg	neg	pos	pos
controls_417	non-HUS	2019	O146:H21	stx1c	no eae	neg	neg	neg	neg
controls_418	non-HUS	2018	O26:H11	stx1a+stx2a	beta1	pos	pos	pos	pos
controls_419	non-HUS	2018	O78:H4	stx1c+stx2b	no eae	neg	neg	neg	neg
controls_420	non-HUS	2018	O146:H21	stx1c+stx2b	no eae	neg	neg	pos	pos
controls_421	non-HUS	2018	O157:H7	stx2a	gamma1	neg	pos	neg	neg
controls_422	non-HUS	2018	O26:H11	stx1a+stx2a	beta1	neg	pos	pos	pos
controls_423	non-HUS	2018	O157:H7	stx1a+stx2c	gamma1	pos	pos	pos	pos
controls_424	non-HUS	2018	O182:H25	stx1a	zeta3	pos	pos	neg	neg
controls_425	non-HUS	2018	O157:H7	stx2a	gamma1	pos	pos	neg	neg
controls_426	non-HUS	2018	O6:H10	stx1c	no eae	neg	pos	neg	neg
controls_427	non-HUS	2018	O8:H19	stx2d	no eae	neg	neg	neg	neg
controls_428	non-HUS	2018	O157:H7	stx2a	gamma1	pos	pos	pos	pos
controls_429	non-HUS	2018	O157:H7	stx1a+stx2c	gamma1	neg	pos	pos	pos
controls_430	non-HUS	2018	O26:H11	stx1a+stx2a	beta1	pos	pos	neg	neg
controls_431	non-HUS	2018	O166:H28	stx1c	no eae	neg	pos	neg	neg
controls_432	non-HUS	2018	O103:H2	stx1a	epsilon1	pos	neg	pos	pos
controls_433	non-HUS	2018	O26:H11	stx1a+stx2a	beta1	pos	pos	pos	pos
controls_434	non-HUS	2018	O182:H25	stx1a	zeta3	neg	pos	neg	neg
controls_435	non-HUS	2018	O157:H7	stx2a	gamma1	pos	pos	pos	pos
controls_436	non-HUS	2018	O26:H11	stx1a	beta1	pos	pos	neg	neg
controls_437	non-HUS	2018	O26:H11	stx1a+stx2a	beta1	pos	pos	neg	neg
controls_438	non-HUS	2018	O157:H7	stx2c	gamma1	pos	pos	neg	neg
controls_439	non-HUS	2018	O55:H9	stx2a	xi	neg	neg	pos	pos
controls_440	non-HUS	2018	O84:H2	stx1a	zeta3	neg	neg	pos	pos
controls_441	non-HUS	2018	O145:H28	stx2a	gamma1	pos	pos	pos	pos
controls_442	non-HUS	2018	O Untypable:H11	stx2a	no eae	neg	neg	neg	neg
controls_443	non-HUS	2018	O157:H7	stx2a	gamma1	neg	neg	pos	pos
controls_444	non-HUS	2018	O26:H11	stx1a	beta1	pos	pos	neg	neg
controls_445	non-HUS	2018	O22:H14	stx1c	no eae	neg	neg	pos	pos
controls_446	non-HUS	2018	O145:H28	stx2a	gamma1	pos	pos	pos	pos
controls_447	non-HUS	2018	O26:H11	stx1a	beta1	pos	pos	neg	neg
controls_448	non-HUS	2018	O26:H11	stx1a+stx2a	beta1	neg	pos	neg	neg
controls_449	non-HUS	2018	O26:H11	stx1a+stx2a	beta1	pos	pos	pos	pos
controls_450	non-HUS	2018	O26:H11	stx1a+stx2a	beta1	pos	neg	pos	pos
controls_451	non-HUS	2018	O26:H11	stx1a	beta1	pos	pos	neg	neg
controls_452	non-HUS	2018	O103:H2	stx1a+stx2a	epsilon1	pos	pos	pos	pos
controls_453	non-HUS	2018	O26:H11	stx1a+stx2a	beta1	pos	pos	pos	pos
controls_454	non-HUS	2018	O26:H11	stx1a+stx2a	beta1	pos	pos	neg	neg
controls_455	non-HUS	2018	O8:H9	stx2e	no eae	neg	neg	neg	neg
controls_456	non-HUS	2018	O26:H11	stx1a	beta1	neg	pos	neg	neg
controls_457	non-HUS	2018	O157:H7	stx2a	gamma1	pos	pos	neg	neg
controls_458	non-HUS	2018	O26:H11	stx1a+stx2a	beta1	pos	pos	pos	pos
controls_459	non-HUS	2018	O157:H7	stx2a	gamma1	neg	neg	neg	neg
controls_460	non-HUS	2018	O146:H21	stx1c+stx2b	no eae	neg	neg	neg	neg
controls_461	non-HUS	2018	O157:H7	stx2c	gamma1	neg	neg	neg	neg
controls_462	non-HUS	2018	O26:H11	stx1a+stx2a	beta1	pos	pos	pos	pos
controls_463	non-HUS	2018	O157:H7	stx2a	gamma1	neg	neg	pos	pos
controls_464	non-HUS	2018	O26:H11	stx1a+stx2a	beta1	pos	pos	pos	pos
controls_465	non-HUS	2018	O145:H28	stx2a	gamma1	pos	pos	pos	pos
controls_466	non-HUS	2018	O157:H7	stx2a	gamma1	neg	pos	neg	neg
controls_467	non-HUS	2018	O84:H2	stx1a	zeta3	neg	pos	pos	pos
controls_468	non-HUS	2018	O157:H7	stx2a	gamma1	pos	pos	neg	neg
controls_469	non-HUS	2018	O26:H11	stx1a	beta1	pos	pos	neg	neg
controls_470	non-HUS	2018	O112AB	stx1c	no eae	neg	neg	pos	pos
controls_471	non-HUS	2018	O128AB:H2	stx1c+stx2b	no eae	neg	neg	neg	neg
controls_472	non-HUS	2018	O146:H21	stx1c	no eae	neg	neg	neg	neg
controls_473	non-HUS	2018	O146:H21	stx1c	no eae	neg	neg	neg	neg
controls_474	non-HUS	2018	O146:H28	stx2b	no eae	neg	neg	pos	pos
controls_475	non-HUS	2018	O55:H12	stx1a	no eae	neg	neg	pos	pos
controls_476	non-HUS	2018	O26:H11	stx1a+stx2a	beta1	pos	pos	pos	pos
controls_477	non-HUS	2018	O5:H9	stx1a	beta1	pos	pos	neg	neg
controls_478	non-HUS	2018	O76:H19	stx1c+stx2b	no eae	neg	neg	neg	neg
controls_479	non-HUS	2018	O26:H11	stx1a+stx2a	beta1	pos	pos	pos	pos
controls_480	non-HUS	2018	O26:H11	stx1a+stx2a	beta1	pos	pos	pos	pos
controls_481	non-HUS	2018	O26:H11	stx1a	beta1	neg	pos	neg	neg
controls_482	non-HUS	2018	O Untypable:H11	stx2a	no eae	neg	neg	neg	neg
controls_483	non-HUS	2018	O157:H7	stx1a+stx2c	gamma1	neg	pos	pos	pos
controls_484	non-HUS	2018	O117:H7	stx1a	no eae	neg	neg	neg	neg
controls_485	non-HUS	2018	O157:H7	stx1a+stx2c	gamma1	neg	pos	neg	neg
controls_486	non-HUS	2018	O26:H11	stx1a+stx2a	beta1	pos	pos	pos	pos
controls_487	non-HUS	2018	O26:H11	stx1a+stx2a	beta1	pos	pos	pos	pos
controls_488	non-HUS	2018	O157:H7	stx1a+stx2c	gamma1	neg	pos	neg	neg
controls_489	non-HUS	2018	O26:H11	stx1a+stx2a	beta1	pos	pos	neg	neg
controls_490	non-HUS	2018	O26:H11	stx1a+stx2a	beta1	pos	pos	neg	neg
controls_491	non-HUS	2018	O26:H11	stx1a+stx2a	beta1	pos	pos	neg	neg
controls_492	non-HUS	2018	O157:H7	stx1a+stx2c	gamma1	pos	pos	pos	pos
controls_493	non-HUS	2018	O26:H11	stx1a+stx2a	beta1	pos	pos	pos	pos
controls_494	non-HUS	2018	O26:H11	stx1a	beta1	pos	pos	neg	neg
controls_495	non-HUS	2018	O26:H11	stx1a+stx2a	beta1	pos	pos	neg	neg
controls_496	non-HUS	2018	O103:H2	stx1a	epsilon1	pos	pos	neg	neg
controls_497	non-HUS	2018	O26:H11	stx1a	beta1	pos	pos	neg	neg
controls_498	non-HUS	2018	O26:H11	stx1a+stx2a	beta1	pos	neg	neg	neg
controls_499	non-HUS	2018	O26:H11	stx1a+stx2a	beta1	pos	pos	pos	pos
controls_500	non-HUS	2018	O26:H11	stx1a+stx2a	beta1	pos	pos	neg	neg
controls_501	non-HUS	2018	O26:H11	stx1a+stx2a	beta1	pos	pos	neg	neg
controls_502	non-HUS	2018	O26:H11	stx1a	beta1	pos	pos	pos	pos
controls_503	non-HUS	2018	O157:H7	stx2a	gamma1	pos	pos	pos	pos
controls_504	non-HUS	2018	O103:H2	stx1a+stx2a	epsilon1	pos	pos	pos	pos
controls_505	non-HUS	2018	O26:H11	stx1a+stx2a	beta1	pos	pos	neg	neg
controls_506	non-HUS	2018	O26:H11	stx1a+stx2a	beta1	pos	pos	pos	pos
controls_507	non-HUS	2018	O157:H7	stx2a	gamma1	pos	pos	pos	pos
controls_508	non-HUS	2018	O113:H4	stx1c+stx2b	no eae	neg	neg	neg	neg
controls_509	non-HUS	2018	O26:H11	stx1a	beta1	neg	pos	neg	neg
controls_510	non-HUS	2018	O157:H7	stx2a	gamma1	pos	pos	neg	neg
controls_511	non-HUS	2018	O157:H7	stx2a	gamma1	neg	pos	pos	pos
controls_512	non-HUS	2018	O26:H11	stx1a+stx2a	beta1	pos	neg	neg	neg
controls_513	non-HUS	2018	O145:H28	stx1a	gamma1	pos	pos	pos	pos
controls_514	non-HUS	2018	O182:H25	stx1a	zeta3	neg	neg	pos	pos
controls_515	non-HUS	2018	O90:H40	stx1a	teta	neg	neg	pos	pos
controls_516	non-HUS	2018	O146:H21	stx1c+stx2b	no eae	neg	neg	pos	pos
controls_517	non-HUS	2018	O26:H11	stx1a+stx2a	beta1	pos	pos	neg	neg
controls_518	non-HUS	2018	O26:H11	stx2a	beta1	pos	pos	neg	neg
controls_519	non-HUS	2018	O146:H21	stx2b	no eae	neg	neg	neg	neg
controls_520	non-HUS	2018	O113:H21	stx2c	no eae	neg	neg	pos	pos
controls_521	non-HUS	2018	O91:H14	stx2b	no eae	neg	neg	neg	neg
controls_522	non-HUS	2018	O26:H11	stx1a	beta1	pos	pos	pos	pos
controls_523	non-HUS	2018	O55:H12	stx1a	no eae	neg	neg	neg	neg
controls_524	non-HUS	2018	O146:H21	stx1c	no eae	neg	neg	pos	pos
controls_525	non-HUS	2018	O76:H19	stx1c	no eae	neg	neg	neg	neg
controls_526	non-HUS	2018	O146:H21	stx1c	no eae	neg	neg	neg	neg
controls_527	non-HUS	2018	O91:H14	stx1a+stx2b	no eae	neg	neg	neg	pos
controls_528	non-HUS	2018	O157:H7	stx1a+stx2c	gamma1	pos	pos	pos	pos
controls_529	non-HUS	2018	O157:H7	stx1a+stx2c	gamma1	neg	pos	neg	neg
controls_530	non-HUS	2017	O157:H7	stx2a	gamma1	pos	pos	pos	pos
controls_531	non-HUS	2017	O157:H7	stx2a	gamma1	pos	pos	pos	pos
